# Supplementary material for: Cell State Transitions and Phenotypic Heterogeneity in Luminal Breast Cancer Implicating MicroRNAs as Potential Regulators
Source: Int J Mol Sci. 2023 Feb 9;24(4):3497. doi: 10.3390/ijms24043497 (PMC9967449; doi:10.3390/ijms24043497)
Supplement: Supplementary file 1 [file ijms-24-03497-s001.zip › Supplementary Table S1.xlsx]

## Sheet: Sheet1
Sl. No	Sample name	Tumor content	Grade score	Grade	LVI	ID	ER Proportion score (%)	Intensity	ER Allred score	ER	PR Proportion score (%)	Intensity	PR Allred score	PR	HER2	Results	HER2	Subtype	ER	PR Positivity Cumulative	HER2	Subtype	Final Sample list for array
1	UC1 (85 days)	0.9	8	3	Negative	UC85	90-95	3	5+3=8	Positive	5	1	2+1=3	Positive	Incomplete membrane staining that is faint/barely perceptible and within ≤10% of tumor cells.	Negative (Score 0)	Negative	ER+ PR+Her2-	Positive	Positive	Negative	ER+ PR+ Her2-	UC85
2	UC (4)-120 days	0.6	7	2	Negative	UC (4)	85	3	5+3=8	Positive	0	0	0	Negative	Incomplete membrane staining that is faint/barely perceptible and within ≤10% of tumor cells.	Negative (Score 0)	Negative	ER+ PR-Her2-	Positive	Negative	Negative	ER+ PR- Her2-	UC (4)
3	SP-1 (3) 120 days	0.7	8	3	Negative	SP1-3	95	3	5+3=8	Positive	2 to 5	1	2+1=3	Positive				ER+ PR+	Positive	Positive	Negative	ER+ PR+ Her2-	SP1-3
4	SP-1 (85 days)	0.15	6	2	Negative	SP1-85	0	0	0	Negative	0	0	0	Negative				ER-PR-Her2-	Negative	Negative	Negative	TNBC	SP1-85
5	SP-1 (90 days)	0.35	7	2	Negative	SP1	70	3	5+3=8	Positive	0	0	0	Negative	No staining	Negative (Score 0)	Negative	ER+ PR-Her2-	Positive	Positive	Negative	ER+ PR+ Her2-	SP1
6	SP-2 (2) (90 days)	0.9	7	2	Negative	SP2-2	30	1	3+1=4	Positive	0	0	0	Negative	No staining	Negative (Score 0)	Negative	ER+ PR+Her2-	Positive	Positive	Negative	ER+ PR+ Her2-	SP2-2
7	SP-2 (3) (120 days)	0.2	6	2	Negative	SP2-3	0	0	0	Negative	0	0	0	Negative				ER-PR-Her2-	Negative	Negative	Negative	TNBC	SP2-3
8	SP-2 (4) (120 days)	0.35	6	2	Negative	SP2-4	40	2	4+2=6	Positive	0	0	0	Negative	Incomplete membrane staining that is faint/barely perceptible and within >10% of tumor cells.	Negative (Score 1+)	Negative	ER+ PR-Her2-	Positive	Negative	Negative	ER+ PR- Her2-	SP2-4
9	MP-1- 85 days	0.7	7	2	Negative	MP-1	80	3	5+3=8	Positive	0	0	0	Negative	Incomplete membrane staining that is faint/barely perceptible and within ≤10% of tumor cells.	Negative (Score 0)	Negative	ER+ PR-Her2-	Positive	Positive	Negative	ER+ PR+ Her2-	MP1
10	MP-1 (3)-120 days	0.8	9	3	Negative	MP1-3	60	3	4+3=7	Positive	2	1	2+1=3	Positive	Incomplete membrane staining that is faint/barely perceptible and within ≤10% of tumor cells.	Negative (Score 0)	Negative	ER+ PR+Her2-	Positive	Positive	Negative	ER+ PR+ Her2-	MP1-3
11	MP-1 (4)-120 days	0.9	8	3	Positive	MP1-4	60	2	4+2=6	Positive	0	0	0	Negative	Incomplete membrane staining that is faint/barely perceptible and within >10% of tumor cells.	Negative (Score 1+)	Negative	ER+ PR-Her2-	Positive	Negative	Negative	ER+ PR- Her2-	MP1-4
12	MP-2 (2)-90 days	0.7	7	2	Negative	MP2-2	0	0	0	Negative	0	0	0	Negative	No staining	Negative (Score 0)	Negative	ER-PR-Her2-	Negative	Negative	Negative	TNBC	MP2-2
13	MP-2 (3)-120 days	0.85	9	3	Negative	MP2-3	90	3	5+3=8	Positive	0	0	0	Negative	No staining	Negative (Score 0)	Negative	ER+ PR-Her2-	Positive	Negative	Negative	ER+ PR- Her2-	MP2-3
14	MP-2 (4)-120 days	0.9	9	3	Negative	MP2-4	85	3	5+3=8	Positive	0	0	0	Negative	No staining	Negative (Score 0)	Negative	ER+ PR-Her2-	Positive	Positive	Negative	ER+ PR+ Her2-	MP2-4
					LVI-lymovascular invasion
