# Supplementary material for: Cell State Transitions and Phenotypic Heterogeneity in Luminal Breast Cancer Implicating MicroRNAs as Potential Regulators
Source: Int J Mol Sci. 2023 Feb 9;24(4):3497. doi: 10.3390/ijms24043497 (PMC9967449; doi:10.3390/ijms24043497)
Supplement: Supplementary file 1 [file ijms-24-03497-s001.zip › Supplementary Table S2.xlsx]

## Sheet: Groups vs UC85
								Downregulated
								[Group4vsUC85_DN]	[Group5vsUC85_DN]	[Group6vsUC85_DN]	[Group3vsUC85_DN]	[Group3vsUC85_DN] and [Group4vsUC85_DN]	[Group3vsUC85_DN] and [Group4vsUC85_DN] and [Group5vsUC85_DN]	[Group3vsUC85_DN] and [Group4vsUC85_DN] and [Group5vsUC85_DN] and [Group6vsUC85_DN]	[Group4vsUC85_DN] and [Group5vsUC85_DN]	[Group4vsUC85_DN] and [Group5vsUC85_DN] and [Group6vsUC85_DN]	[Group4vsUC85_DN] and [Group6vsUC85_DN]	[Group3vsUC85_DN] and [Group4vsUC85_DN] and [Group6vsUC85_DN]	[Group3vsUC85_DN] and [Group6vsUC85_DN]	[Group5vsUC85_DN] and [Group6vsUC85_DN]
								hsa-miR-346	hsa-miR-1281	hsa-miR-652-5p	hsa-miR-378h	hsa-miR-548i	hsa-miR-885-3p	hsa-miR-3127-5p	hsa-miR-597-5p	hsa-miR-608	hsa-miR-203a-5p	hsa-miR-576-3p	hsa-miR-521	hsa-miR-363-3p
								hsa-miR-548v	hsa-miR-369-3p	hsa-miR-1245a	hsa-miR-15b-5p	hsa-miR-4454+hsa-miR-7975	hsa-miR-4647	hsa-miR-603	hsa-miR-4461	hsa-miR-188-3p	hsa-miR-147a	hsa-miR-337-5p	hsa-miR-1295a	hsa-miR-4707-5p
								hsa-miR-660-3p		hsa-miR-5001-5p	hsa-miR-29a-3p	hsa-miR-587		hsa-miR-1306-3p		hsa-miR-1537-3p	hsa-miR-4284	hsa-miR-186-5p		hsa-miR-933
								hsa-miR-3614-5p		hsa-miR-211-5p	hsa-miR-196a-5p	hsa-miR-4485-3p		hsa-miR-3158-3p		hsa-miR-937-3p	hsa-miR-542-3p	hsa-miR-1255a		hsa-miR-551b-3p
								hsa-miR-627-5p		hsa-miR-532-3p	hsa-miR-378i	hsa-miR-208b-3p		hsa-miR-566		hsa-miR-485-5p	hsa-miR-584-3p	hsa-miR-487b-3p		hsa-miR-525-5p
								hsa-miR-487b-5p		hsa-miR-626	hsa-miR-451a	hsa-miR-1262		hsa-miR-1200		hsa-miR-412-3p	hsa-miR-650	hsa-miR-891a-5p		hsa-miR-1290
								hsa-miR-513a-3p		hsa-miR-4536-5p	hsa-miR-126-3p			hsa-miR-498		hsa-miR-1228-3p	hsa-miR-27a-3p	hsa-miR-572
								hsa-miR-3065-3p		hsa-miR-1249-3p	hsa-miR-150-5p			hsa-miR-2110		hsa-miR-302d-3p	hsa-miR-5010-3p	hsa-miR-1275
								hsa-miR-378e		hsa-miR-1305	hsa-miR-29b-3p			hsa-miR-2053		hsa-miR-4536-3p	hsa-miR-552-3p	hsa-miR-23c
								hsa-miR-548m		hsa-miR-522-3p	hsa-miR-206			hsa-miR-337-3p		hsa-miR-664a-3p	hsa-miR-1197	hsa-miR-3147
								hsa-miR-137		hsa-miR-548k	hsa-miR-4516			hsa-miR-548aa+hsa-miR-548t-3p		hsa-miR-134-3p	hsa-miR-514a-3p	hsa-miR-942-5p
								hsa-miR-187-3p		hsa-miR-3613-3p	hsa-miR-1-3p			hsa-miR-549a		hsa-miR-582-5p	hsa-miR-301b-5p	hsa-miR-1972
								hsa-miR-1323		hsa-miR-30a-3p				hsa-miR-301a-5p		hsa-miR-607	hsa-miR-887-5p	hsa-miR-181a-2-3p
								hsa-miR-25-5p		hsa-miR-301b-3p				hsa-miR-184			hsa-miR-585-3p	hsa-miR-639
								hsa-miR-28-3p		hsa-miR-450a-2-3p				hsa-miR-208a-3p			hsa-miR-6503-5p	hsa-miR-627-3p
								hsa-miR-365a-3p+hsa-miR-365b-3p		hsa-miR-548y				hsa-miR-378d			hsa-miR-1253	hsa-miR-133a-5p
								hsa-miR-4488		hsa-miR-95-3p				hsa-miR-147b			hsa-miR-548e-5p	hsa-miR-1272
								hsa-miR-342-3p		hsa-miR-30a-5p				hsa-miR-33b-5p			hsa-miR-520h
														hsa-miR-3605-5p			hsa-miR-181a-3p
														hsa-miR-512-5p			hsa-miR-1302
														hsa-miR-548a-5p			hsa-miR-197-5p
														hsa-miR-582-3p			hsa-miR-4792
														hsa-miR-543			hsa-miR-548ar-3p
														hsa-miR-939-5p			hsa-miR-302a-3p
														hsa-miR-548ar-5p			hsa-miR-495-5p
																	hsa-miR-487a-3p
																	hsa-miR-517c-3p+hsa-miR-519a-3p
								Upregulated
								[Group4vsUC85_UP]	[Group5vsUC85_UP]	[Group6vsUC85_UP]	[Group3vsUC85_UP]	[Group3vsUC85_UP] and [Group4vsUC85_UP]	[Group3vsUC85_UP] and [Group4vsUC85_UP] and [Group5vsUC85_UP] and [Group6vsUC85_UP]	[Group3vsUC85_UP] and [Group4vsUC85_UP] and [Group6vsUC85_UP]
								hsa-miR-200b-3p	hsa-miR-4286	hsa-miR-21-5p	hsa-miR-206	hsa-miR-451a	hsa-miR-29b-3p	hsa-miR-15a-5p
								hsa-let-7b-5p			hsa-miR-4516	hsa-miR-29a-3p	hsa-let-7i-5p	hsa-miR-141-3p
								hsa-miR-23a-3p			hsa-miR-1-3p	hsa-miR-196a-5p		hsa-miR-142-3p
								hsa-miR-223-3p				hsa-miR-378i
								hsa-let-7c-5p				hsa-miR-126-3p
								hsa-miR-99a-5p				hsa-miR-150-5p
								hsa-miR-130a-3p
								hsa-miR-148a-3p
								hsa-miR-122-5p

## Sheet: Groups 3,4,5,6
Upregulated
[Grp4 vs Grp3_UP]	[Grp5 vs Grp3_UP]	[Grp6 vs Grp3_UP]	[Grp6 vs Grp5_UP]	[Grp5 vs Grp4_UP]	[Grp6 vs Grp4_UP]	[Grp6 vs Grp3_UP] and [Grp6 vs Grp5_UP]
hsa-miR-195-5p	hsa-miR-1976	hsa-miR-454-3p	hsa-miR-655-3p	hsa-miR-98-5p	hsa-miR-148b-3p	hsa-miR-107
				hsa-miR-1469		hsa-miR-99b-5p
Downregulated
[Grp6 vs Grp5_DN]	[Grp6 vs Grp3_DN]	[Grp5 vs Grp4_DN] and [Grp6 vs Grp4_DN]	[Grp6 vs Grp3_DN] and [Grp6 vs Grp5_DN]	[Grp6 vs Grp3_DN] and [Grp6 vs Grp4_DN] and [Grp6 vs Grp5_DN]	[Grp6 vs Grp3_DN] and [Grp6 vs Grp4_DN]
hsa-miR-182-5p	hsa-miR-152-5p	hsa-miR-30d-5p	hsa-miR-222-3p	hsa-miR-503-5p	hsa-miR-152-3p
hsa-miR-140-3p	hsa-miR-1247-5p			hsa-miR-497-5p
hsa-miR-4443	hsa-miR-223-3p
hsa-miR-495-5p	hsa-miR-626
hsa-miR-890	hsa-miR-29c-3p
hsa-miR-574-5p
