# Supplementary material for: Cell State Transitions and Phenotypic Heterogeneity in Luminal Breast Cancer Implicating MicroRNAs as Potential Regulators
Source: Int J Mol Sci. 2023 Feb 9;24(4):3497. doi: 10.3390/ijms24043497 (PMC9967449; doi:10.3390/ijms24043497)
Supplement: Supplementary file 1 [file ijms-24-03497-s001.zip › Supplementary Table S3.xlsx]

## Sheet: Group 3 (SP1)
Probe Name	SP-1_85 vs. SP-1	Probe Name	SP-1_85 vs. SP-1		Probe Name	SP-1(3) vs. SP-1_85	Probe Name	SP-1(3) vs. SP-1_85
hsa-let-7i-5p	-36.18	hsa-miR-126-3p	3.06		hsa-miR-1-3p	-41.58	hsa-miR-191-5p	3.38
hsa-miR-141-3p	-8.24	hsa-miR-548ar-5p	3.64		hsa-miR-4516	-39.71	hsa-miR-342-3p	4.48
hsa-miR-15b-5p	-6.32	hsa-miR-3144-3p	3.7		hsa-miR-206	-37.07	hsa-miR-15b-5p	6.84
hsa-miR-4454+hsa-miR-7975	-5.4	hsa-miR-765	3.74		hsa-miR-150-5p	-8.39	hsa-miR-21-5p	6.84
hsa-miR-342-3p	-4.6	hsa-miR-378i	3.83		hsa-miR-133a-3p	-7.76	hsa-miR-141-3p	7.14
hsa-miR-21-5p	-4.4	hsa-miR-216a-5p	3.84		hsa-miR-378i	-6.83	hsa-miR-4454+hsa-miR-7975	8.72
hsa-miR-191-5p	-3.44	hsa-miR-302d-3p	3.9		hsa-miR-145-5p	-5.94	hsa-let-7i-5p	87.97
		hsa-miR-4536-5p	4.59		hsa-miR-216a-5p	-5.23
		hsa-miR-495-3p	4.98		hsa-miR-548ar-5p	-4.42
		hsa-miR-145-5p	5.29		hsa-miR-495-3p	-4.11
		hsa-miR-150-5p	5.41		hsa-miR-126-3p	-3.84
		hsa-miR-133a-3p	6.23		hsa-miR-451a	-3.62
		hsa-miR-1-3p	27.82		hsa-miR-765	-3.52
		hsa-miR-206	33.06		hsa-miR-302d-3p	-3.45
		hsa-miR-4516	39.63

## Sheet: Group 4 (SP2)
Probe Name	SP-2_(3) vs. SP-2_(4)	Probe Name	SP-2_(3) vs. SP-2_(4)		Probe Name	SP-2(4) vs. SP-2(2)	Probe Name	SP-2(4) vs. SP-2(2)		Probe Name	SP-2(2) vs. SP-2(3)	Probe Name	SP-2(2) vs. SP-2(3)
hsa-miR-122-5p	-24.16	hsa-let-7b-5p	3.36		hsa-let-7i-5p	-52.97	hsa-miR-28-5p	4.95		hsa-miR-378i	-7.82	hsa-miR-25-3p	3.62
		hsa-let-7c-5p	3.57		hsa-miR-142-3p	-7.57	hsa-miR-411-5p	5.24		hsa-miR-451a	-7.44	hsa-miR-15b-5p	3.73
		hsa-miR-150-5p	4.39		hsa-miR-29b-3p	-6.45	hsa-miR-765	5.36		hsa-miR-495-3p	-6.76	hsa-miR-21-5p	5.34
		hsa-miR-378i	5.04		hsa-miR-15a-5p	-5	hsa-miR-1290	5.41		hsa-miR-499a-5p	-6.7	hsa-miR-374a-5p	5.66
		hsa-miR-130a-3p	6.55		hsa-miR-141-3p	-4.79	hsa-miR-1185-2-3p	5.61		hsa-miR-145-5p	-6.6	hsa-miR-141-3p	7.44			SP-2(4) vs. SP-2(2)	SP-2(2) vs. SP-2(3)
		hsa-miR-451a	10.95		hsa-miR-126-3p	-4.61	hsa-miR-1255a	5.86		hsa-miR-150-5p	-5.71	hsa-miR-342-3p	9.05		hsa-miR-126-3p	-4.61	-4.03
		hsa-miR-29b-3p	13.08				hsa-miR-548g-3p	6.66		hsa-miR-302d-3p	-5.23	hsa-let-7i-5p	74.54
		hsa-miR-126-3p	18.59				hsa-miR-3144-3p	6.67		hsa-miR-548ar-5p	-5.03
							hsa-miR-302d-3p	7.09		hsa-miR-100-5p	-4.47
							hsa-miR-548ar-5p	7.78		hsa-miR-765	-4.46
							hsa-miR-495-3p	7.82		hsa-miR-143-3p	-4.4
							hsa-miR-4536-5p	7.87		hsa-miR-10b-5p	-4.1
							hsa-miR-603	8.15		hsa-miR-28-5p	-4.09
							hsa-miR-585-3p	8.24		hsa-miR-126-3p	-4.03
							hsa-miR-3202	20.86		hsa-miR-3144-3p	-3.84
							hsa-miR-122-5p	68.94		hsa-miR-148a-3p	-3.62
										hsa-let-7c-5p	-3.24

## Sheet: Group 5 (MP1)
Probe Name	MP-1(3) vs. MP-1(4)		Probe Name	MP-1(4) vs. MP-1		Probe Name	MP-1 vs. MP-1(3)	Probe Name	MP-1 vs. MP-1(3)
hsa-let-7i-5p	-12.79		hsa-miR-150-5p	-3.77		hsa-miR-1296-3p	-8.95	hsa-miR-16-5p	3.32
			hsa-miR-4286	-4.08		hsa-miR-4707-5p	-5.43	hsa-miR-342-3p	3.96
								hsa-let-7i-5p	17.7

## Sheet: Group 6 (MP2)
Probe Name	MP-2(2) vs. MP-2(4)		Probe Name	MP-2(4) vs. MP-2(3)		Probe Name	MP-2(3) vs. MP-2(2)	Probe Name	MP-2(3) vs. MP-2(2)
hsa-let-7c-5p	2.91		hsa-let-7i-5p	71.94		hsa-let-7i-5p	-141.17	hsa-miR-548g-3p	4.17
hsa-miR-142-3p	3.5							hsa-miR-765	4.17
hsa-miR-29b-3p	3.29							hsa-miR-585-3p	5.06
								hsa-miR-1255a	5.23
								hsa-miR-495-3p	5.33
								hsa-miR-4536-5p	5.61
								hsa-miR-1185-2-3p	6.07
								hsa-miR-499a-5p	8.82

## Sheet: ER- Vs ER+ miRNA-mRNATargets
mRNA Targets predicted for statistically significant miRNAs from ER- Vs ER+ (all fractions) comparison
Gene Symbol	Entrez GeneID(NCBI)	p-value	FDR	Odd ratio	Number of interactions	microRNA 1	microRNA 2	microRNA 3	microRNA 4	microRNA 5	microRNA 6	microRNA 7
GTDC1	79712	3.38297e-06	0.0103857	0.0767603	6	hsa-miR-513c-3p	hsa-miR-513a-3p	hsa-miR-1976	hsa-miR-660-3p	hsa-miR-29a-3p	hsa-miR-29b-3p
COL4A1	1282	8.49948e-06	0.0120979	0.0614082	5	hsa-miR-29a-3p	hsa-miR-29b-3p	hsa-miR-769-3p	hsa-miR-193b-3p	hsa-miR-498
COMMD2	51122	1.2042e-05	0.0120979	0.0657945	5	hsa-miR-29a-3p	hsa-miR-29b-3p	hsa-miR-1200	hsa-miR-660-3p	hsa-miR-1976
CENPI	2491	1.97895e-05	0.0120979	0.043863	4	hsa-miR-1200	hsa-miR-1976	hsa-miR-498	hsa-miR-660-3p
NXPE1	120400	2.70872e-05	0.0120979	0.0219315	3	hsa-miR-1976	hsa-miR-513c-3p	hsa-miR-513a-3p
KDSR	2531	2.72742e-05	0.0120979	0.0774913	5	hsa-miR-498	hsa-miR-1200	hsa-miR-1976	hsa-miR-193b-3p	hsa-miR-660-3p
LMAN2L	81562	2.75849e-05	0.0120979	0.0475183	4	hsa-miR-1200	hsa-miR-1976	hsa-miR-498	hsa-miR-660-3p
IL17RD	54756	5.27162e-05	0.0201365	0.0268052	3	hsa-miR-193b-3p	hsa-miR-1976	hsa-miR-498
NT5C2	22978	5.90321e-05	0.0201365	0.0906503	5	hsa-miR-193b-3p	hsa-miR-1200	hsa-miR-1976	hsa-miR-660-3p	hsa-miR-498
DNMT3A	1788	8.24458e-05	0.0232226	0.0621393	4	hsa-miR-29a-3p	hsa-miR-29b-3p	hsa-miR-193b-3p	hsa-miR-660-3p
GSK3B	2932	9.25278e-05	0.0232226	0.0994229	5	hsa-miR-29b-3p	hsa-miR-374b-5p	hsa-miR-513c-3p	hsa-miR-513a-3p	hsa-miR-29a-3p
LHFPL3	375612	0.00010375	0.0232226	0.0657945	4	hsa-miR-513c-3p	hsa-miR-513a-3p	hsa-miR-5196-5p	hsa-miR-574-3p
SPRTN	83932	0.00010375	0.0232226	0.0657945	4	hsa-miR-1278	hsa-miR-193b-3p	hsa-miR-29b-3p	hsa-miR-29a-3p
STPG1	90529	0.000115785	0.0232226	0.0676222	4	hsa-miR-1200	hsa-miR-660-3p	hsa-miR-1976	hsa-miR-498
BICRA	29998	0.0001427	0.0232226	0.0365525	3	hsa-miR-193b-3p	hsa-miR-5196-5p	hsa-miR-582-5p
DICER1	23405	0.00014838	0.0232226	0.109658	5	hsa-miR-29a-3p	hsa-miR-513a-3p	hsa-miR-513c-3p	hsa-miR-498	hsa-miR-582-5p
MBTPS1	8720	0.000151287	0.0232226	0.0109658	2	hsa-miR-769-3p	hsa-miR-193b-3p
METTL13	51603	0.000151287	0.0232226	0.0109658	2	hsa-miR-769-3p	hsa-miR-193b-3p
S100B	6285	0.000151287	0.0232226	0.0109658	2	hsa-miR-29a-3p	hsa-miR-29b-3p
TGFB3	7043	0.000151287	0.0232226	0.0109658	2	hsa-miR-29b-3p	hsa-miR-29a-3p
NUP37	79023	0.000174264	0.0243952	0.0749327	4	hsa-miR-193b-3p	hsa-miR-1200	hsa-miR-513c-3p	hsa-miR-513a-3p
TOP3A	7156	0.000174819	0.0243952	0.0389894	3	hsa-miR-1200	hsa-miR-1976	hsa-miR-660-3p
ITIH5	80760	0.000211299	0.0264243	0.0414262	3	hsa-miR-29a-3p	hsa-miR-513c-3p	hsa-miR-513a-3p
TRDN	10345	0.000211299	0.0264243	0.0414262	3	hsa-miR-498	hsa-miR-513c-3p	hsa-miR-513a-3p
CDK6	1021	0.00022132	0.0264243	0.196339	7	hsa-miR-29a-3p	hsa-miR-29b-3p	hsa-miR-193b-3p	hsa-miR-513a-3p	hsa-miR-513c-3p	hsa-miR-548v	hsa-miR-498
VN1R1	57191	0.000230358	0.0264243	0.0804155	4	hsa-miR-1976	hsa-miR-660-3p	hsa-miR-513c-3p	hsa-miR-513a-3p
GLYAT	10249	0.000252386	0.0264243	0.043863	3	hsa-miR-498	hsa-miR-1976	hsa-miR-660-3p
BAIAP2L1	55971	0.000298324	0.0264243	0.0462999	3	hsa-miR-1200	hsa-miR-1976	hsa-miR-660-3p
C6orf47	57827	0.000298324	0.0264243	0.0462999	3	hsa-miR-1976	hsa-miR-660-3p	hsa-miR-193b-3p
EPDR1	54749	0.000298324	0.0264243	0.0462999	3	hsa-miR-193b-3p	hsa-miR-374b-5p	hsa-miR-1976
HMGCR	3156	0.000298324	0.0264243	0.0462999	3	hsa-miR-193b-3p	hsa-miR-29a-3p	hsa-miR-29b-3p
SEC31A	22872	0.000298324	0.0264243	0.0462999	3	hsa-miR-193b-3p	hsa-miR-29b-3p	hsa-miR-29a-3p
SLC4A4	8671	0.000298324	0.0264243	0.0462999	3	hsa-miR-498	hsa-miR-1976	hsa-miR-660-3p
FJX1	24147	0.00029847	0.0264243	0.0858984	4	hsa-miR-513a-3p	hsa-miR-513c-3p	hsa-miR-29b-3p	hsa-miR-29a-3p
GAREM2	150946	0.000301255	0.0264243	0.014621	2	hsa-miR-193b-3p	hsa-miR-29a-3p
HDAC4	9759	0.000349347	0.028378	0.0487367	3	hsa-miR-29b-3p	hsa-miR-513c-3p	hsa-miR-513a-3p
PLA2G4D	283748	0.000349347	0.028378	0.0487367	3	hsa-miR-513c-3p	hsa-miR-513a-3p	hsa-miR-548v
WWTR1	25937	0.000351258	0.028378	0.0895537	4	hsa-miR-193b-3p	hsa-miR-374b-5p	hsa-miR-29b-3p	hsa-miR-29a-3p
ZDHHC15	158866	0.000380027	0.0293767	0.0913813	4	hsa-miR-1200	hsa-miR-582-5p	hsa-miR-1976	hsa-miR-660-3p
SAR1A	56681	0.000403131	0.0293767	0.176671	6	hsa-miR-1278	hsa-miR-513c-3p	hsa-miR-513a-3p	hsa-miR-1976	hsa-miR-1200	hsa-miR-660-3p
C3orf52	79669	0.000405687	0.0293767	0.0511735	3	hsa-miR-1976	hsa-miR-513c-3p	hsa-miR-513a-3p
TFDP1	7027	0.000410452	0.0293767	0.0932089	4	hsa-miR-374b-5p	hsa-miR-5010-3p	hsa-miR-513a-3p	hsa-miR-513c-3p
PCCB	5096	0.000411465	0.0293767	0.135975	5	hsa-miR-582-5p	hsa-miR-1200	hsa-miR-1976	hsa-miR-660-3p	hsa-miR-498
CDCA7	83879	0.000467572	0.0312054	0.0536104	3	hsa-miR-193b-3p	hsa-miR-513c-3p	hsa-miR-513a-3p
GLUD1	2746	0.000467572	0.0312054	0.0536104	3	hsa-miR-193b-3p	hsa-miR-513c-3p	hsa-miR-513a-3p
SFPQ	6421	0.000467572	0.0312054	0.0536104	3	hsa-miR-29b-3p	hsa-miR-193b-3p	hsa-miR-498
COL10A1	1300	0.000499901	0.0313203	0.0182763	2	hsa-miR-29a-3p	hsa-miR-29b-3p
FGA	2243	0.000499901	0.0313203	0.0182763	2	hsa-miR-29a-3p	hsa-miR-29b-3p
ISOC2	79763	0.000499901	0.0313203	0.0182763	2	hsa-miR-769-3p	hsa-miR-193b-3p
C1orf56	54964	0.000535223	0.0325235	0.0560472	3	hsa-miR-374b-5p	hsa-miR-513c-3p	hsa-miR-513a-3p
TMED7	51014	0.000549822	0.0325235	0.100519	4	hsa-miR-548v	hsa-miR-582-5p	hsa-miR-498	hsa-miR-5010-3p
MCL1	4170	0.000550886	0.0325235	0.144748	5	hsa-miR-29a-3p	hsa-miR-29b-3p	hsa-miR-193b-3p	hsa-miR-582-5p	hsa-miR-660-3p
CEP76	79959	0.000608856	0.0346146	0.058484	3	hsa-miR-498	hsa-miR-1200	hsa-miR-1976
ZCCHC9	84240	0.000608856	0.0346146	0.058484	3	hsa-miR-374b-5p	hsa-miR-513c-3p	hsa-miR-513a-3p
PPY	5539	0.000688684	0.0384411	0.0609209	3	hsa-miR-29b-3p	hsa-miR-29a-3p	hsa-miR-5010-3p
AP1S3	130340	0.000720157	0.03948	0.10783	4	hsa-miR-498	hsa-miR-1200	hsa-miR-1976	hsa-miR-660-3p
MRPS18C	51023	0.000746582	0.0402106	0.0219315	2	hsa-miR-513c-3p	hsa-miR-513a-3p
RILPL1	353116	0.000925107	0.0470305	0.11514	4	hsa-miR-1302	hsa-miR-1200	hsa-miR-1976	hsa-miR-660-3p
ZBTB5	9925	0.000925107	0.0470305	0.11514	4	hsa-miR-193b-3p	hsa-miR-548v	hsa-miR-29b-3p	hsa-miR-29a-3p
RXRA	6256	0.000967389	0.0470305	0.0682314	3	hsa-miR-574-3p	hsa-miR-1976	hsa-miR-660-3p
ZNF677	342926	0.000967389	0.0470305	0.0682314	3	hsa-miR-1200	hsa-miR-1976	hsa-miR-660-3p
CASP9	842	0.00104066	0.0470305	0.0255868	2	hsa-miR-193b-3p	hsa-miR-582-5p
COL5A2	1290	0.00104066	0.0470305	0.0255868	2	hsa-miR-29a-3p	hsa-miR-29b-3p
DSC2	1824	0.00104066	0.0470305	0.0255868	2	hsa-miR-29a-3p	hsa-miR-29b-3p
FIBIN	387758	0.00104066	0.0470305	0.0255868	2	hsa-miR-513c-3p	hsa-miR-513a-3p
LOH12CR2	503693	0.00104066	0.0470305	0.0255868	2	hsa-miR-513c-3p	hsa-miR-513a-3p
NACA2	342538	0.00104066	0.0470305	0.0255868	2	hsa-miR-513c-3p	hsa-miR-513a-3p
LIMS1	3987	0.00104172	0.0470305	0.118796	4	hsa-miR-513a-3p	hsa-miR-513c-3p	hsa-miR-29a-3p	hsa-miR-29b-3p
SLC2A14	144195	0.00107402	0.0477863	0.0706682	3	hsa-miR-29b-3p	hsa-miR-29a-3p	hsa-miR-498
LRP10	26020	0.00116837	0.0499546	0.122451	4	hsa-miR-29b-3p	hsa-miR-5196-5p	hsa-miR-498	hsa-miR-1976
LETM2	137994	0.00118784	0.0499546	0.073105	3	hsa-miR-498	hsa-miR-1976	hsa-miR-660-3p
MOB1A	55233	0.00118784	0.0499546	0.073105	3	hsa-miR-513a-3p	hsa-miR-513c-3p	hsa-miR-548v
ZNF436	80818	0.00118784	0.0499546	0.073105	3	hsa-miR-769-3p	hsa-miR-582-5p	hsa-miR-5196-5p
